# Supplementary material for: Time wears on: Assessing how bone wears using 3D surface texture analysis
Source: PLoS One. 2018 Nov 7;13(11):e0206078. doi: 10.1371/journal.pone.0206078 (PMC6221309; doi:10.1371/journal.pone.0206078)
Supplement: S1 Table — Specimen details indicating measurements of the bone and between scanned locations (C: center, D: distal, P: proximal, L: left, R: right) with the Nanofocus. (XLSX) [file pone.0206078.s001.xlsx]

## Sheet: Sheet 1
Specimen ID	Length [mm]	Width [mm]	Distance b/w C and D or P	Distance b/w C and L or R
II1	58.27	43.61	9.57	5.90
II2	58.53	42.76	9.63	5.69
II3	57.26	42.08	9.32	5.52
II4	59.55	40.09	9.89	5.02
II5	57.51	39.53	9.38	4.88
II6	58.32	42.62	9.58	5.66
III1	40.53	46.26	5.13	6.57
III2	38.27	42.04	4.57	5.51
III3	37.57	40.77	4.39	5.19
IV1	55.21	28.47	8.80	2.12
IV2	46.43	33.61	6.61	3.40
IV3	48.87	32.73	7.22	3.18
IV4	49.22	36.06	7.31	4.02
IV5	40.11	33.08	5.03	3.27
V1	45.65	43.30	6.41	5.83
V2	40.77	33.25	5.19	3.31
V3	48.57	44.81	7.14	6.20
V4	40.53	33.06	5.13	3.27
V5	38.36	37.51	4.59	4.38
V6	36.42	31.00	4.11	2.75
V7	42.87	36.02	5.72	4.01
V8	41.44	36.25	5.36	4.06
V9	38.76	26.76	4.69	1.69
VI1	42.66	41.56	5.67	5.39
VI2	43.01	40.93	5.75	5.23
VI3	40.26	46.90	5.07	6.73
VI4	42.45	48.19	5.61	7.05
VI5	41.13	38.22	5.28	4.56
VI6	45.59	44.41	6.40	6.10
VI7	40.18	41.49	5.05	5.37
VI8	30.58	43.04	5.76	5.76
VI9	41.99	44.49	5.50	6.12
VII1	44.06	41.18	6.02	5.30
VII2	47.31	43.92	6.83	5.98
VII3	45.23	46.88	6.31	6.72
VII4	40.41	46.69	5.10	6.67
VII5	39.01	31.73	4.75	2.93
VII6	41.92	44.58	5.48	6.15
