# Supplementary material for: Time wears on: Assessing how bone wears using 3D surface texture analysis
Source: PLoS One. 2018 Nov 7;13(11):e0206078. doi: 10.1371/journal.pone.0206078 (PMC6221309; doi:10.1371/journal.pone.0206078)
Supplement: S2 Table — Specimen details indicating Manufacturing state and direction, duration of experiment, material worked, sampling method, and any additional notes. (XLSX) [file pone.0206078.s002.xlsx]

## Sheet: Sheet 1
Specimen ID	Modification State	Time [min]	Material used	Incised X
II1	Scraped w/flint	90	processed leather	no
II2	Scraped w/flint	180	processed leather	no
II3	Scraped w/flint	270	processed leather	no
II4	Scraped w/flint	360	processed leather	no
II5	Scraped w/flint	450	processed leather	no
II6	Scraped w/flint	540	processed leather	no
III1	Scraped w/flint	720	processed leather	no
III2	Scraped w/flint	720	processed leather	no
III3	Scraped w/flint	720	processed leather	no
IV1	Scraped w/flint	1170	processed leather	no
IV2	Scraped w/flint	810	processed leather	no
IV3	Scraped w/flint	720	fresh skin	no
IV4	Scraped w/flint	450	fresh skin	no
IV5	Scraped w/flint	450	fresh skin	no
V1	Scraped w/flint	270	fresh skin	yes
V2	Scraped w/flint	90	fresh skin	yes
V3	Unmodified	270	fresh skin	yes
V4	Unmodified	450	fresh skin	yes
V5	Unmodified	90	fresh skin	yes
V6	Ground w/sandstone	90	fresh skin	yes
V7	Ground w/sandstone	450	fresh skin	yes
V8	Ground w/sandstone	270	fresh skin	yes
V9	Scraped w/flint	360	fresh skin	yes
VI1	Scraped w/flint	90	dry bark	yes
VI2	Scraped w/flint	270	dry bark	yes
VI3	Scraped w/flint	450	dry bark	yes
VI4	Unmodified	90	dry bark	yes
VI5	Unmodified	270	dry bark	yes
VI6	Unmodified	450	dry bark	yes
VI7	Ground w/sandstone	90	dry bark	yes
VI8	Ground w/sandstone	270	dry bark	yes
VI9	Ground w/sandstone	450	dry bark	yes
VII1	Unmodified	90	processed leather	yes
VII2	Unmodified	270	processed leather	yes
VII3	Unmodified	450	processed leather	yes
VII4	Ground w/sandstone	90	processed leather	yes
VII5	Ground w/sandstone	270	processed leather	yes
VII6	Ground w/sandstone	450	processed leather	yes
