# Supplementary material for: Time wears on: Assessing how bone wears using 3D surface texture analysis
Source: PLoS One. 2018 Nov 7;13(11):e0206078. doi: 10.1371/journal.pone.0206078 (PMC6221309; doi:10.1371/journal.pone.0206078)
Supplement: S3 Table — List of additional scans taken in selected locations. Data from these meshed axiomatic 3D models are not included in the statistical model. (XLSX) [file pone.0206078.s003.xlsx]

## Sheet: Sheet 1
Specimen ID	Time [min]	Sample Type	Number of additional scans per time period
III1	0, 360, 720	impression	5
III2	0, 90, 720	impression	5
III3	0, 90, 450, 720	impression	6
IV1	0, 450, 630, 900, 1170	impression	1
V7	0, 30, 90, 450	impression	5
VI1	0, 60, 90	impression	5
VI2	0, 90, 270	impression	5
VI3	0, 90, 450	impression	5
VI4	0, 60, 90	impression	5
VI5	0, 90, 270	impression	5
VI6	0, 90, 450	impression	5
VI7	0, 60, 90	impression	5
VI9	0, 90, 450	impression	5
VII1	0, 60, 90	impression	5
VII2	0, 90, 270	impression	5
VII3	0, 90, 450	impression	5
VII4	0, 60, 90	impression	5
VII5	0, 60, 90, 270	impression	5
VII6	0, 90, 450	impression	5
VI5	270	bone	1
VI6	450	bone	4
VI9	450	bone	5
