# Supplementary material for: Time wears on: Assessing how bone wears using 3D surface texture analysis
Source: PLoS One. 2018 Nov 7;13(11):e0206078. doi: 10.1371/journal.pone.0206078 (PMC6221309; doi:10.1371/journal.pone.0206078)
Supplement: S4 Table — List of scans taken for the Rescan test one year after the molds were formed. (XLSX) [file pone.0206078.s004.xlsx]

## Sheet: Sheet 1
Specimen ID	Time [min]	Location	Sample Type
VI6	450	C	impression
VI6	450	D	impression
VI6	450	L	impression
VI6	450	P	impression
VI6	450	R	impression
VI9	450	C	impression
VI9	450	D	impression
VI9	450	L	impression
VI9	450	P	impression
VI9	450	R	impression
VII3	450	C	impression
VII3	450	D	impression
VII3	450	L	impression
VII3	450	P	impression
VII3	450	R	impression
VII6	450	C	impression
VII6	450	D	impression
VII6	450	L	impression
VII6	450	P	impression
VII6	450	R	impression
